# Supplementary material for: Inhibiting NINJ1-dependent plasma membrane rupture protects against inflammasome-induced blood coagulation and inflammation
Source: eLife. 2025 Mar 17;12:RP91329. doi: 10.7554/eLife.91329 (PMC11913443; doi:10.7554/eLife.91329)
Supplement: Figure 1—source data 3. [file elife-91329-fig1-data3.zip]

Archive with 4 entries (3 files):
- Figure 1-source data 3/
- Figure 1-source data 3/.DS_Store
- Figure 1-source data 3/Figure-1G-Fibrin.tif
- Figure 1-source data 3/Figure-1G-Actin.tif
