# Supplementary material for: Inhibiting NINJ1-dependent plasma membrane rupture protects against inflammasome-induced blood coagulation and inflammation
Source: eLife. 2025 Mar 17;12:RP91329. doi: 10.7554/eLife.91329 (PMC11913443; doi:10.7554/eLife.91329)
Supplement: Figure 1—figure supplement 1—source data 1. [file elife-91329-fig1-figsupp1-data1.zip]

Archive with 1 entries (1 files):
- Figure 1-figure supplement 1-Source data 1.pdf
