# Supplementary material for: Inhibiting NINJ1-dependent plasma membrane rupture protects against inflammasome-induced blood coagulation and inflammation
Source: eLife. 2025 Mar 17;12:RP91329. doi: 10.7554/eLife.91329 (PMC11913443; doi:10.7554/eLife.91329)
Supplement: Figure 1—figure supplement 2—source data 2. [file elife-91329-fig1-figsupp2-data2.zip]

Archive with 1 entries (1 files):
- Figure 1-figure supplement 2-Source data 2.pdf
