# Supplementary material for: Inhibiting NINJ1-dependent plasma membrane rupture protects against inflammasome-induced blood coagulation and inflammation
Source: eLife. 2025 Mar 17;12:RP91329. doi: 10.7554/eLife.91329 (PMC11913443; doi:10.7554/eLife.91329)
Supplement: Figure 1—figure supplement 2—source data 3. [file elife-91329-fig1-figsupp2-data3.zip]

Archive with 4 entries (3 files):
- Figure 1-figure supplement 2-Source data 3/
- Figure 1-figure supplement 2-Source data 3/Figure 1-figure supplement 2B-IL-1b.tif
- Figure 1-figure supplement 2-Source data 3/Figure 1-figure supplement 2B-Casp1.tif
- Figure 1-figure supplement 2-Source data 3/Figure 1-figure supplement 2B-GSDMD.tif
