# Supplementary material for: Inhibiting NINJ1-dependent plasma membrane rupture protects against inflammasome-induced blood coagulation and inflammation
Source: eLife. 2025 Mar 17;12:RP91329. doi: 10.7554/eLife.91329 (PMC11913443; doi:10.7554/eLife.91329)
Supplement: Figure 3—source data 2. [file elife-91329-fig3-data2.zip]

Archive with 4 entries (3 files):
- Figure 3-Source data 2/
- Figure 3-Source data 2/Figure 3A-Actin.tif
- Figure 3-Source data 2/Figure 3D-NINJ1.tif
- Figure 3-Source data 2/Figure 3A-NINJ1.tif
